# Supplementary material for: A Systematic Review and Meta-Analysis of the Effect of Caloric Restriction on Skeletal Muscle Mass in Individuals with, and without, Type 2 Diabetes
Source: Nutrients. 2024 Sep 30;16(19):3328. doi: 10.3390/nu16193328 (PMC11479040; doi:10.3390/nu16193328)
Supplement: Supplementary file 1 [file nutrients-16-03328-s001.zip]

Archive with 1 entries (1 files):
- nutrients-3199811-supplementary.pdf
